# Supplementary material for: A Spike-like Self-Assembly of Polyaspartamide Integrated with Functionalized Nanoparticles
Source: Polymers (Basel). 2024 Jan 15;16(2):234. doi: 10.3390/polym16020234 (PMC10819371; doi:10.3390/polym16020234)
Supplement: Supplementary file 1 [file polymers-16-00234-s001.zip]

Archive with 1 entries (1 files):
- polymers-2754031-supplementary.pdf
